# Supplementary material for: No evidence for association between APOL1 kidney disease risk alleles and Human African Trypanosomiasis in two Ugandan populations
Source: PLoS Negl Trop Dis. 2018 Feb 22;12(2):e0006300. doi: 10.1371/journal.pntd.0006300 (PMC5844566; doi:10.1371/journal.pntd.0006300)
Supplement: S1 Data — (MAP) [file pntd.0006300.s004.map]

1	rs1061170_CFH	0	196659237
1	rs1800872_IL10	0	206946407
2	rs1143629_IL1B	0	113593518
4	rs114259658_IL8	0	74605639
4	rs2227307_IL8	0	74606669
4	rs2227545_IL8	0	74608727
4	rs13112910_IL8	0	74609755
4	rs58478511_IL8	0	74610033
4	rs62312369_IL8	0	74610397
5	rs3212227_IL12B	0	158742950
5	rs2243250_IL4	0	132009154
5	rs2070874_IL4	0	132009710
5	rs734244_IL4	0	132010726
5	rs2243255_IL4	0	132011737
5	rs2243256_IL4	0	132011753
5	rs2243258_IL4	0	132012110
5	rs2243261_IL4	0	132012806
5	rs71889624_IL4	0	132013430
5	rs2243268_IL4	0	132013963
5	rs9282745_IL4	0	132014000
5	rs2243270_IL4	0	132014109
5	rs2243279_IL4	0	132016227
5	rs2243282_IL4	0	132016554
5	rs2243283_IL4	0	132016593
5	rs2243285_IL4	0	132016993
5	rs73269366_IL4	0	132018749
5	rs2546890_IL12B	0	158759900
6	rs1233330_HLAG	0	29799103
6	rs142798055_HLAG	0	29793404
6	rs17875389_HLAG	0	29794484
6	rs1130355_HLAG	0	29795993
6	rs17875406_HLAG	0	29797448
6	rs1130363_HLAG	0	29797696
6	rs1632932_HLAG	0	29798039
6	rs371194629_HLAG	0	29798581
6	rs17179108_HLAG	0	29798642
6	rs9380142_HLAG	0	29798794
6	rs1610696_HLAG	0	29798803
6	rs1611139_HLAG	0	29799116
6	rs2517898_HLAG	0	29799746
6	rs141206123_HLAG	0	29799849
6	rs12661041_HLAG	0	29800062
6	rs2517897_HLAG	0	29800101
6	rs12662618_HLAG	0	29800211
6	rs34783406_HLAG	0	29832415
6	rs1136754_HLAA	0	29911921
6	rs1059563_HLAA	0	29911928
6	rs1059564_HLAA	0	29911930
6	rs1800630_TNFA	0	31542476
6	rs1800629_TNFA	0	31543031
7	rs62449495_IL6	0	22764338
7	rs2069830_IL6	0	22767137
7	rs2069834_IL6	0	22767828
7	rs2069837_IL6	0	22768027
7	rs1474347_IL6	0	22768124
7	rs2066992_IL6	0	22768249
7	rs2069842_IL6	0	22769310
7	rs1548216_IL6	0	22769773
7	rs2069843_IL6	0	22769994
7	rs2069845_IL6	0	22770149
7	rs2069855_IL6	0	22772624
7	rs1818879_IL6	0	22772727
12	rs2069728_IFNG	0	68547784
12	rs2069723_IFNG	0	68548594
12	rs2069722_IFNG	0	68548953
12	rs2069720_IFNG	0	68549710
12	rs2069718_IFNG	0	68550162
12	rs1861493_IFNG	0	68551196
12	rs2069713_IFNG	0	68552476
12	rs2430561_IFNG	0	68552522
12	rs78554979_IFNG	0	68554636
12	rs2069705_IFNG	0	68555011
16	rs1424241_HPR	0	72078907
16	rs152828_HPR	0	72123886
16	rs1801275_IL4R	0	27374400
16	rs8062041_HPR	0	72088964
16	rs7185840_HPR	0	72102112
16	rs2021171_HPR	0	72110541
19	rs11575934_IL12RB1	0	18186618
6	rs1736936_HLAG	0	29794317
19	rs375947_IL12RB1	0	18180451
22	rs12483859_MIF	0	24234807
22	rs36086171_MIF	0	24235455
22	rs9282783_MIF	0	24236359
22	rs36070976_MIF	0	24236864
22	rs11548056._MIF	0	24237053
22	rs2070766_MIF	0	24237221
22	rs35235644_MIF	0	24237822
22	rs2000466_MIF	0	24237862
22	rs34383331_MIF	0	24238079
22	rs136174_APOL1	0	36661536
22	rs73885316_APOL1	0	36661674
22	rs136177_APOL1	0	36661842
22	rs73885319_APOL1	0	36661906
22	rs143830837_APOL1	0	36662042
22	rs71785313_APOL1_G2	0	36662046
