# Supplementary material for: No evidence for association between APOL1 kidney disease risk alleles and Human African Trypanosomiasis in two Ugandan populations
Source: PLoS Negl Trop Dis. 2018 Feb 22;12(2):e0006300. doi: 10.1371/journal.pntd.0006300 (PMC5844566; doi:10.1371/journal.pntd.0006300)
Supplement: S3 Data — (HWE) [file pntd.0006300.s006.hwe]

 CHR                            SNP     TEST   A1   A2                 GENO   O(HET)   E(HET)            P 
   1         rs1061170_CFH_LGC_INRA      ALL    C    T            57/114/64   0.4851   0.4996       0.6953
   1         rs1061170_CFH_LGC_INRA      AFF    C    T             31/53/33    0.453   0.4999       0.3547
   1         rs1061170_CFH_LGC_INRA    UNAFF    C    T             26/61/31   0.5169   0.4991       0.8535
   1       rs1800872_IL10_INRA_INRA      ALL    T    G            45/108/83   0.4576    0.487       0.3517
   1       rs1800872_IL10_INRA_INRA      AFF    T    G             22/52/43   0.4444   0.4839       0.4439
   1       rs1800872_IL10_INRA_INRA    UNAFF    T    G             23/56/40   0.4706   0.4898       0.7087
   2             rs1143629_IL1B_LGC      ALL    A    G            43/120/73   0.5085   0.4919       0.6915
   2             rs1143629_IL1B_LGC      AFF    A    G             21/56/41   0.4746   0.4856       0.8499
   2             rs1143629_IL1B_LGC    UNAFF    A    G             22/64/32   0.5424   0.4964       0.3585
   4      rs114259658_IL8_INRA_INRA      ALL    A    T             1/20/216  0.08439  0.08852       0.3999
   4      rs114259658_IL8_INRA_INRA      AFF    A    T             1/10/107  0.08475  0.09652       0.2548
   4      rs114259658_IL8_INRA_INRA    UNAFF    A    T             0/10/109  0.08403   0.0805            1
   4        rs2227307_IL8_INRA_INRA      ALL    T    G            51/130/55   0.5508   0.4999       0.1516
   4        rs2227307_IL8_INRA_INRA      AFF    T    G             26/61/30   0.5214   0.4994        0.713
   4        rs2227307_IL8_INRA_INRA    UNAFF    T    G             25/69/25   0.5798      0.5        0.101
   4        rs2227545_IL8_INRA_INRA      ALL    C    A             2/35/200   0.1477    0.151       0.6611
   4        rs2227545_IL8_INRA_INRA      AFF    C    A             1/16/101   0.1356   0.1409       0.5039
   4        rs2227545_IL8_INRA_INRA    UNAFF    C    A              1/19/99   0.1597   0.1609            1
   4       rs13112910_IL8_INRA_INRA      ALL    G    A            40/97/100   0.4093    0.468      0.05304
   4       rs13112910_IL8_INRA_INRA      AFF    G    A             21/45/52   0.3814   0.4655      0.04984
   4       rs13112910_IL8_INRA_INRA    UNAFF    G    A             19/52/48    0.437   0.4703       0.4394
   4       rs58478511_IL8_INRA_INRA      ALL    A    G            13/79/137    0.345   0.3534       0.7095
   4       rs58478511_IL8_INRA_INRA      AFF    A    G              6/41/67   0.3596   0.3568            1
   4       rs58478511_IL8_INRA_INRA    UNAFF    A    G              7/38/70   0.3304   0.3499       0.5932
   4       rs62312369_IL8_INRA_INRA      ALL    0    T              0/0/234        0        0            1
   4       rs62312369_IL8_INRA_INRA      AFF    0    T              0/0/116        0        0            1
   4       rs62312369_IL8_INRA_INRA    UNAFF    0    T              0/0/118        0        0            1
   5            rs3212227_IL12B_LGC      ALL    G    T            46/109/81   0.4619    0.489       0.4245
   5            rs3212227_IL12B_LGC      AFF    G    T             25/54/39   0.4576    0.493       0.4568
   5            rs3212227_IL12B_LGC    UNAFF    G    T             21/55/42   0.4661   0.4842       0.7051
   5        rs2243250_IL4_INRA_INRA      ALL    C    T            18/78/141   0.3291   0.3653       0.1529
   5        rs2243250_IL4_INRA_INRA      AFF    C    T              8/40/70    0.339    0.362       0.4541
   5        rs2243250_IL4_INRA_INRA    UNAFF    C    T             10/38/71   0.3193   0.3686        0.141
   5        rs2070874_IL4_INRA_INRA      ALL    C    T            44/117/76   0.4937   0.4909            1
   5        rs2070874_IL4_INRA_INRA      AFF    C    T             22/60/36   0.5085    0.493       0.8521
   5        rs2070874_IL4_INRA_INRA    UNAFF    C    T             22/57/40    0.479   0.4886       0.8519
   5         rs734244_IL4_INRA_INRA      ALL    C    T             71/89/77   0.3755   0.4997    0.0001516
   5         rs734244_IL4_INRA_INRA      AFF    C    T             30/51/37   0.4322   0.4982       0.1444
   5         rs734244_IL4_INRA_INRA    UNAFF    C    T             41/38/40   0.3193      0.5     9.88e-05
   5        rs2243255_IL4_INRA_INRA      ALL    A    G             3/56/167   0.2478   0.2367       0.7768
   5        rs2243255_IL4_INRA_INRA      AFF    A    G              1/22/90   0.1947   0.1898            1
   5        rs2243255_IL4_INRA_INRA    UNAFF    A    G              2/34/77   0.3009   0.2797       0.7345
   5        rs2243256_IL4_INRA_INRA      ALL  DEL    T             2/50/185    0.211   0.2019       0.7479
   5        rs2243256_IL4_INRA_INRA      AFF  DEL    T              2/27/89   0.2288   0.2282            1
   5        rs2243256_IL4_INRA_INRA    UNAFF  DEL    T              0/23/96   0.1933   0.1746       0.5977
   5        rs2243258_IL4_INRA_INRA      ALL    T    C             1/32/204    0.135   0.1332            1
   5        rs2243258_IL4_INRA_INRA      AFF    T    C             1/16/101   0.1356   0.1409       0.5039
   5        rs2243258_IL4_INRA_INRA    UNAFF    T    C             0/16/103   0.1345   0.1254            1
   5        rs2243261_IL4_INRA_INRA      ALL    T    G             0/32/205    0.135   0.1259       0.6079
   5        rs2243261_IL4_INRA_INRA      AFF    T    G              0/19/99    0.161   0.1481            1
   5        rs2243261_IL4_INRA_INRA    UNAFF    T    G             0/13/106   0.1092   0.1033            1
   5       rs71889624_IL4_INRA_INRA      ALL  DEL CTGA             1/19/217  0.08017  0.08468       0.3707
   5       rs71889624_IL4_INRA_INRA      AFF  DEL CTGA              1/5/112  0.04237  0.05756      0.08745
   5       rs71889624_IL4_INRA_INRA    UNAFF  DEL CTGA             0/14/105   0.1176   0.1107            1
   5        rs2243268_IL4_INRA_INRA      ALL    C    A            32/124/81   0.5232   0.4786       0.1759
   5        rs2243268_IL4_INRA_INRA      AFF    C    A             17/65/36   0.5508    0.487       0.1886
   5        rs2243268_IL4_INRA_INRA    UNAFF    C    A             15/59/45   0.4958   0.4682       0.6949
   5        rs9282745_IL4_INRA_INRA      ALL    A    T             0/15/222  0.06329  0.06129            1
   5        rs9282745_IL4_INRA_INRA      AFF    A    T              0/5/113  0.04237  0.04148            1
   5        rs9282745_IL4_INRA_INRA    UNAFF    A    T             0/10/109  0.08403   0.0805            1
   5        rs2243270_IL4_INRA_INRA      ALL    A    G           21/107/109   0.4515   0.4311       0.5473
   5        rs2243270_IL4_INRA_INRA      AFF    A    G              6/55/57   0.4661   0.4066       0.1723
   5        rs2243270_IL4_INRA_INRA    UNAFF    A    G             15/52/52    0.437   0.4517       0.6895
   5        rs2243279_IL4_INRA_INRA      ALL    A    G             0/32/205    0.135   0.1259       0.6079
   5        rs2243279_IL4_INRA_INRA      AFF    A    G             0/16/102   0.1356   0.1264            1
   5        rs2243279_IL4_INRA_INRA    UNAFF    A    G             0/16/103   0.1345   0.1254            1
   5        rs2243282_IL4_INRA_INRA      ALL    A    C            44/121/72   0.5105    0.493       0.6925
   5        rs2243282_IL4_INRA_INRA      AFF    A    C             20/65/33   0.5508   0.4939       0.2647
   5        rs2243282_IL4_INRA_INRA    UNAFF    A    C             24/56/39   0.4706   0.4921       0.7092
   5       rs73269366_IL4_INRA_INRA      ALL    T    C             0/12/225  0.05063  0.04935            1
   5       rs73269366_IL4_INRA_INRA      AFF    T    C              0/4/114   0.0339  0.03332            1
   5       rs73269366_IL4_INRA_INRA    UNAFF    T    C              0/8/111  0.06723  0.06497            1
   5       rs2546890_IL12B_LGC_INRA      ALL    A    G            26/96/114   0.4068   0.4305       0.4489
   5       rs2546890_IL12B_LGC_INRA      AFF    A    G             12/48/57   0.4103    0.426       0.6682
   5       rs2546890_IL12B_LGC_INRA    UNAFF    A    G             14/48/57   0.4034   0.4347       0.4069
   6             rs1233330_HLAG_LGC      ALL    A    G             5/40/191   0.1695   0.1894       0.1543
   6             rs1233330_HLAG_LGC      AFF    A    G             0/18/100   0.1525   0.1409            1
   6             rs1233330_HLAG_LGC    UNAFF    A    G              5/22/91   0.1864   0.2344      0.03717
   6      rs17875389_HLAG_INRA_INRA      ALL    G    A             2/16/219  0.06751  0.08083       0.0549
   6      rs17875389_HLAG_INRA_INRA      AFF    G    A             1/10/107  0.08475  0.09652       0.2548
   6      rs17875389_HLAG_INRA_INRA    UNAFF    G    A              1/6/112  0.05042  0.06497       0.1144
   6        rs1130363_HLAG_LGC_INRA      ALL    A    G            49/109/63   0.4932    0.498       0.8929
   6        rs1130363_HLAG_LGC_INRA      AFF    A    G             24/57/30   0.5135   0.4985       0.8497
   6        rs1130363_HLAG_LGC_INRA    UNAFF    A    G             25/52/33   0.4727   0.4974        0.701
   6     rs371194629_HLAG_INRA_INRA      ALL ATTTGTTCATGCCT  DEL           32/103/100   0.4383   0.4581       0.5686
   6     rs371194629_HLAG_INRA_INRA      AFF ATTTGTTCATGCCT  DEL             18/49/50   0.4188   0.4626       0.3197
   6     rs371194629_HLAG_INRA_INRA    UNAFF ATTTGTTCATGCCT  DEL             14/54/50   0.4576   0.4535            1
   6      rs17179108_HLAG_INRA_INRA      ALL    T    C             2/28/207   0.1181   0.1259       0.2822
   6      rs17179108_HLAG_INRA_INRA      AFF    T    C             1/13/104   0.1102    0.119       0.3777
   6      rs17179108_HLAG_INRA_INRA    UNAFF    T    C             1/15/103   0.1261   0.1327       0.4591
   6       rs9380142_HLAG_INRA_INRA      ALL    G    A            57/30/149   0.1271    0.424    6.899e-27
   6       rs9380142_HLAG_INRA_INRA      AFF    G    A             36/15/67   0.1271   0.4655    5.642e-16
   6       rs9380142_HLAG_INRA_INRA    UNAFF    G    A             21/15/82   0.1271   0.3664     1.79e-11
   6       rs1610696_HLAG_INRA_INRA      ALL    G    C            15/40/179   0.1709   0.2544     8.03e-06
   6       rs1610696_HLAG_INRA_INRA      AFF    G    C              7/20/90   0.1709   0.2484     0.002683
   6       rs1610696_HLAG_INRA_INRA    UNAFF    G    C              8/20/89   0.1709   0.2604    0.0009426
   6       rs1233330_HLAG_INRA_INRA      ALL    A    G            16/30/191   0.1266   0.2274    8.627e-09
   6       rs1233330_HLAG_INRA_INRA      AFF    A    G             6/12/100   0.1017   0.1827    0.0001459
   6       rs1233330_HLAG_INRA_INRA    UNAFF    A    G             10/18/91   0.1513   0.2683    2.922e-05
   6       rs2517898_HLAG_INRA_INRA      ALL    G    C           21/107/108   0.4534   0.4321       0.5466
   6       rs2517898_HLAG_INRA_INRA      AFF    G    C             12/45/61   0.3814   0.4138       0.3799
   6       rs2517898_HLAG_INRA_INRA    UNAFF    G    C              9/62/47   0.5254   0.4481      0.09849
   6     rs141206123_HLAG_INRA_INRA      ALL    C  DEL             3/32/202    0.135   0.1475       0.1756
   6     rs141206123_HLAG_INRA_INRA      AFF    C  DEL             1/17/100   0.1441   0.1481       0.5449
   6     rs141206123_HLAG_INRA_INRA    UNAFF    C  DEL             2/15/102   0.1261   0.1469       0.1535
   6       rs2517897_HLAG_INRA_INRA      ALL    A    C            38/49/150   0.2068   0.3883    4.291e-12
   6       rs2517897_HLAG_INRA_INRA      AFF    A    C             19/21/78    0.178    0.375    5.771e-08
   6       rs2517897_HLAG_INRA_INRA    UNAFF    A    C             19/28/72   0.2353   0.4008    1.525e-05
   6      rs12662618_HLAG_INRA_INRA      ALL    C    T             2/39/196   0.1646    0.165            1
   6      rs12662618_HLAG_INRA_INRA      AFF    C    T              0/20/98   0.1695   0.1551            1
   6      rs12662618_HLAG_INRA_INRA    UNAFF    C    T              2/19/98   0.1597   0.1746       0.2893
   6      rs34783406_TNFA_INRA_INRA      ALL    T  DEL            49/84/102   0.3574   0.4746     0.000188
   6      rs34783406_TNFA_INRA_INRA      AFF    T  DEL             23/34/60   0.2906     0.45    0.0001706
   6      rs34783406_TNFA_INRA_INRA    UNAFF    T  DEL             26/50/42   0.4237   0.4908        0.137
   6        rs1136754_HLAA_LGC_INRA      ALL    0    C              0/0/236        0        0            1
   6        rs1136754_HLAA_LGC_INRA      AFF    0    C              0/0/118        0        0            1
   6        rs1136754_HLAA_LGC_INRA    UNAFF    0    C              0/0/118        0        0            1
   6        rs1059563_HLAA_LGC_INRA      ALL    0    C              0/0/234        0        0            1
   6        rs1059563_HLAA_LGC_INRA      AFF    0    C              0/0/116        0        0            1
   6        rs1059563_HLAA_LGC_INRA    UNAFF    0    C              0/0/118        0        0            1
   6       rs1059564_HLAA_INRA_INRA      ALL    T    C              0/2/227 0.008734 0.008695            1
   6       rs1059564_HLAA_INRA_INRA      AFF    T    C              0/1/113 0.008772 0.008733            1
   6       rs1059564_HLAA_INRA_INRA    UNAFF    T    C              0/1/114 0.008696 0.008658            1
   6       rs1800630_TNFA_INRA_INRA      ALL    A    C             3/53/181   0.2236    0.218            1
   6       rs1800630_TNFA_INRA_INRA      AFF    A    C              1/35/82   0.2966   0.2644       0.2993
   6       rs1800630_TNFA_INRA_INRA    UNAFF    A    C              2/18/99   0.1513   0.1678       0.2518
   6       rs1800629_TNFA_INRA_INRA      ALL    A    G             1/47/189   0.1983   0.1854       0.4831
   6       rs1800629_TNFA_INRA_INRA      AFF    A    G              1/24/93   0.2034   0.1961            1
   6       rs1800629_TNFA_INRA_INRA    UNAFF    A    G              0/23/96   0.1933   0.1746       0.5977
   7       rs62449495_IL6_INRA_INRA      ALL    A    G             0/32/205    0.135   0.1259       0.6079
   7       rs62449495_IL6_INRA_INRA      AFF    A    G              0/19/99    0.161   0.1481            1
   7       rs62449495_IL6_INRA_INRA    UNAFF    A    G             0/13/106   0.1092   0.1033            1
   7        rs2069830_IL6_INRA_INRA      ALL    T    C             4/31/202   0.1308    0.151      0.05785
   7        rs2069830_IL6_INRA_INRA      AFF    T    C              3/16/99   0.1356   0.1691      0.05885
   7        rs2069830_IL6_INRA_INRA    UNAFF    T    C             1/15/103   0.1261   0.1327       0.4591
   7        rs2069834_IL6_INRA_INRA      ALL    T    C             2/25/210   0.1055   0.1149       0.2081
   7        rs2069834_IL6_INRA_INRA      AFF    T    C             0/10/108  0.08475  0.08115            1
   7        rs2069834_IL6_INRA_INRA    UNAFF    T    C             2/15/102   0.1261   0.1469       0.1535
   7        rs2069837_IL6_INRA_INRA      ALL    G    A             2/55/180   0.2321    0.218       0.5473
   7        rs2069837_IL6_INRA_INRA      AFF    G    A              0/25/93   0.2119   0.1894       0.3585
   7        rs2069837_IL6_INRA_INRA    UNAFF    G    A              2/30/87   0.2521   0.2449            1
   7        rs1474347_IL6_INRA_INRA      ALL    C    A             2/39/196   0.1646    0.165            1
   7        rs1474347_IL6_INRA_INRA      AFF    C    A             0/17/101   0.1441   0.1337            1
   7        rs1474347_IL6_INRA_INRA    UNAFF    C    A              2/22/95   0.1849   0.1946       0.6268
   7        rs2066992_IL6_INRA_INRA      ALL    T    G             1/31/204   0.1314   0.1301            1
   7        rs2066992_IL6_INRA_INRA      AFF    T    G             0/15/103   0.1271    0.119            1
   7        rs2066992_IL6_INRA_INRA    UNAFF    T    G             1/16/101   0.1356   0.1409       0.5039
   7        rs2069842_IL6_INRA_INRA      ALL    A    G             1/26/210   0.1097   0.1112       0.5714
   7        rs2069842_IL6_INRA_INRA      AFF    A    G             0/13/105   0.1102   0.1041            1
   7        rs2069842_IL6_INRA_INRA    UNAFF    A    G             1/13/105   0.1092   0.1181       0.3751
   7        rs1548216_IL6_INRA_INRA      ALL    C    G            14/87/133   0.3718   0.3707            1
   7        rs1548216_IL6_INRA_INRA      AFF    C    G              7/44/66   0.3761   0.3729            1
   7        rs1548216_IL6_INRA_INRA    UNAFF    C    G              7/43/67   0.3675   0.3685            1
   7        rs2069843_IL6_INRA_INRA      ALL    A    G             8/70/159   0.2954    0.297            1
   7        rs2069843_IL6_INRA_INRA      AFF    A    G              5/29/84   0.2458   0.2759       0.3083
   7        rs2069843_IL6_INRA_INRA    UNAFF    A    G              3/41/75   0.3445    0.317       0.5607
   7        rs2069845_IL6_INRA_INRA      ALL    G    A           26/110/101   0.4641   0.4499       0.6676
   7        rs2069845_IL6_INRA_INRA      AFF    G    A             11/54/53   0.4576   0.4367       0.6777
   7        rs2069845_IL6_INRA_INRA    UNAFF    G    A             15/56/48   0.4706   0.4615            1
   7        rs2069855_IL6_INRA_INRA      ALL    C    T             1/13/223  0.05485  0.06129       0.2043
   7        rs2069855_IL6_INRA_INRA      AFF    C    T              0/6/112  0.05085  0.04955            1
   7        rs2069855_IL6_INRA_INRA    UNAFF    C    T              1/7/111  0.05882  0.07277       0.1452
   7         rs1818879_IL6_LGC_INRA      ALL    A    G             4/53/176   0.2275   0.2275            1
   7         rs1818879_IL6_LGC_INRA      AFF    A    G              1/29/86     0.25   0.2315        0.689
   7         rs1818879_IL6_LGC_INRA    UNAFF    A    G              3/24/90   0.2051   0.2235       0.3972
  12       rs2069728_IFNG_INRA_INRA      ALL    T    C            13/87/137   0.3671   0.3631            1
  12       rs2069728_IFNG_INRA_INRA      AFF    T    C              6/42/70   0.3559   0.3529            1
  12       rs2069728_IFNG_INRA_INRA    UNAFF    T    C              7/45/67   0.3782   0.3729            1
  12       rs2069723_IFNG_INRA_INRA      ALL    C    T              0/5/232   0.0211  0.02087            1
  12       rs2069723_IFNG_INRA_INRA      AFF    C    T              0/2/116  0.01695  0.01681            1
  12       rs2069723_IFNG_INRA_INRA    UNAFF    C    T              0/3/116  0.02521  0.02489            1
  12       rs2069720_IFNG_INRA_INRA      ALL    T    C             7/40/190   0.1688   0.2019      0.01861
  12       rs2069720_IFNG_INRA_INRA      AFF    T    C              2/20/96   0.1695   0.1827       0.3326
  12       rs2069720_IFNG_INRA_INRA    UNAFF    T    C              5/20/94   0.1681   0.2203      0.01971
  12       rs2069718_IFNG_INRA_INRA      ALL    G    A            42/115/80   0.4852   0.4871            1
  12       rs2069718_IFNG_INRA_INRA      AFF    G    A             19/59/40      0.5   0.4842       0.8494
  12       rs2069718_IFNG_INRA_INRA    UNAFF    G    A             23/56/40   0.4706   0.4898       0.7087
  12       rs1861493_IFNG_INRA_INRA      ALL    G    A             2/22/213  0.09283   0.1037       0.1445
  12       rs1861493_IFNG_INRA_INRA      AFF    G    A             1/12/105   0.1017   0.1116       0.3358
  12       rs1861493_IFNG_INRA_INRA    UNAFF    G    A             1/10/108  0.08403  0.09576       0.2529
  12       rs2069713_IFNG_INRA_INRA      ALL    C    T             1/31/205   0.1308   0.1295            1
  12       rs2069713_IFNG_INRA_INRA      AFF    C    T             0/18/100   0.1525   0.1409            1
  12       rs2069713_IFNG_INRA_INRA    UNAFF    C    T             1/13/105   0.1092   0.1181       0.3751
  12       rs2430561_IFNG_INRA_INRA      ALL    A    T             8/65/161   0.2778   0.2862       0.6479
  12       rs2430561_IFNG_INRA_INRA      AFF    A    T              4/31/80   0.2696   0.2816        0.738
  12       rs2430561_IFNG_INRA_INRA    UNAFF    A    T              4/34/81   0.2857   0.2907       0.7586
  12      rs78554979_IFNG_INRA_INRA      ALL    C    T             1/31/205   0.1308   0.1295            1
  12      rs78554979_IFNG_INRA_INRA      AFF    C    T             0/16/102   0.1356   0.1264            1
  12      rs78554979_IFNG_INRA_INRA    UNAFF    C    T             1/15/103   0.1261   0.1327       0.4591
  12       rs2069705_IFNG_INRA_INRA      ALL    G    A            38/117/82   0.4937   0.4828       0.7886
  12       rs2069705_IFNG_INRA_INRA      AFF    G    A             19/64/35   0.5424   0.4908       0.3476
  12       rs2069705_IFNG_INRA_INRA    UNAFF    G    A             19/53/47   0.4454   0.4723       0.5615
  16              rs1424241_HPR_LGC      ALL    A    G             5/45/185   0.1915   0.2067       0.3343
  16              rs1424241_HPR_LGC      AFF    A    G              3/22/93   0.1864   0.2091       0.2029
  16              rs1424241_HPR_LGC    UNAFF    A    G              2/23/92   0.1966   0.2041       0.6463
  16               rs152828_HPR_LGC      ALL    0    C              0/0/237        0        0            1
  16               rs152828_HPR_LGC      AFF    0    C              0/0/118        0        0            1
  16               rs152828_HPR_LGC    UNAFF    0    C              0/0/119        0        0            1
  16        rs1801275_IL4R_LGC_INRA      ALL    A    G            13/73/149   0.3106   0.3325       0.3263
  16        rs1801275_IL4R_LGC_INRA      AFF    A    G              4/39/74   0.3333    0.321            1
  16        rs1801275_IL4R_LGC_INRA    UNAFF    A    G              9/34/75   0.2881   0.3436       0.1034
  16         rs8062041_HPR_LGC_INRA      ALL    C    T            49/122/65   0.5169   0.4977       0.6021
  16         rs8062041_HPR_LGC_INRA      AFF    C    T             22/62/34   0.5254   0.4948       0.5789
  16         rs8062041_HPR_LGC_INRA    UNAFF    C    T             27/60/31   0.5085   0.4994            1
  16        rs7185840_HPR_INRA_INRA      ALL    A    G            15/50/172    0.211   0.2806     0.000368
  16        rs7185840_HPR_INRA_INRA      AFF    A    G              6/26/86   0.2203   0.2702      0.07726
  16        rs7185840_HPR_INRA_INRA    UNAFF    A    G              9/24/86   0.2017   0.2907     0.002035
  16        rs2021171_HPR_INRA_INRA      ALL    A    G             7/54/176   0.2278   0.2458       0.2856
  16        rs2021171_HPR_INRA_INRA      AFF    A    G              4/24/90   0.2034   0.2344       0.2234
  16        rs2021171_HPR_INRA_INRA    UNAFF    A    G              3/30/86   0.2521   0.2568       0.7287
  19         rs11575934_IL12RB1_LGC      ALL    C    T             0/37/198   0.1574   0.1451       0.3733
  19         rs11575934_IL12RB1_LGC      AFF    C    T             0/16/102   0.1356   0.1264            1
  19         rs11575934_IL12RB1_LGC    UNAFF    C    T              0/21/96   0.1795   0.1634       0.5958
  19             rs1736936_HLAG_LGC      ALL    A    G            44/112/81   0.4726   0.4878       0.6893
  19             rs1736936_HLAG_LGC      AFF    A    G             19/63/36   0.5339   0.4896       0.4512
  19             rs1736936_HLAG_LGC    UNAFF    A    G             25/49/45   0.4118   0.4859      0.09324
  19      rs375947_IL12RB1_LGC_INRA      ALL    0    G              0/0/237        0        0            1
  19      rs375947_IL12RB1_LGC_INRA      AFF    0    G              0/0/118        0        0            1
  19      rs375947_IL12RB1_LGC_INRA    UNAFF    0    G              0/0/119        0        0            1
  22       rs12483859_MIF_INRA_INRA      ALL    T    C            53/117/67   0.4937   0.4983       0.8966
  22       rs12483859_MIF_INRA_INRA      AFF    T    C             25/54/39   0.4576    0.493       0.4568
  22       rs12483859_MIF_INRA_INRA    UNAFF    T    C             28/63/28   0.5294      0.5       0.5853
  22       rs36086171_MIF_INRA_INRA      ALL    G    A            45/60/130   0.2553   0.4346    5.371e-10
  22       rs36086171_MIF_INRA_INRA      AFF    G    A             24/24/68   0.2069   0.4281    4.493e-08
  22       rs36086171_MIF_INRA_INRA    UNAFF    G    A             21/36/62   0.3025   0.4406     0.000783
  22        rs9282783_MIF_INRA_INRA      ALL    G    C             4/23/210  0.09705   0.1222      0.01084
  22        rs9282783_MIF_INRA_INRA      AFF    G    C             3/15/100   0.1271   0.1621      0.04506
  22        rs9282783_MIF_INRA_INRA    UNAFF    G    C              1/8/110  0.06723   0.0805       0.1788
  22       rs11548056._MIF_LGC_INRA      ALL    0    T              0/0/236        0        0            1
  22       rs11548056._MIF_LGC_INRA      AFF    0    T              0/0/117        0        0            1
  22       rs11548056._MIF_LGC_INRA    UNAFF    0    T              0/0/119        0        0            1
  22       rs35235644_MIF_INRA_INRA      ALL    C    G             3/36/198   0.1519   0.1615       0.4048
  22       rs35235644_MIF_INRA_INRA      AFF    C    G              3/16/99   0.1356   0.1691      0.05885
  22       rs35235644_MIF_INRA_INRA    UNAFF    C    G              0/20/99   0.1681   0.1539            1
  22        rs2000466_MIF_INRA_INRA      ALL    G    T            23/90/124   0.3797   0.4092       0.2683
  22        rs2000466_MIF_INRA_INRA      AFF    G    T             16/45/57   0.3814   0.4396       0.1472
  22        rs2000466_MIF_INRA_INRA    UNAFF    G    T              7/45/67   0.3782   0.3729            1
  22       rs34383331_MIF_INRA_INRA      ALL    A    T            14/65/158   0.2743   0.3154       0.0608
  22       rs34383331_MIF_INRA_INRA      AFF    A    T              9/37/72   0.3136   0.3575       0.1973
  22       rs34383331_MIF_INRA_INRA    UNAFF    A    T              5/28/86   0.2353   0.2683       0.1746
  22        rs136174_APOL1_LGC_INRA      ALL    C    A             0/35/200   0.1489   0.1378        0.623
  22        rs136174_APOL1_LGC_INRA      AFF    C    A              0/21/96   0.1795   0.1634       0.5958
  22        rs136174_APOL1_LGC_INRA    UNAFF    C    A             0/14/104   0.1186   0.1116            1
  22      rs73885316_APOL1_LGC_INRA      ALL    A    C             0/18/218  0.07627  0.07336            1
  22      rs73885316_APOL1_LGC_INRA      AFF    A    C             0/10/108  0.08475  0.08115            1
  22      rs73885316_APOL1_LGC_INRA    UNAFF    A    C              0/8/110   0.0678   0.0655            1
  22        rs136177_APOL1_LGC_INRA      ALL    G    A             1/56/179   0.2373   0.2156        0.219
  22        rs136177_APOL1_LGC_INRA      AFF    G    A              1/30/86   0.2564   0.2361       0.6918
  22        rs136177_APOL1_LGC_INRA    UNAFF    G    A              0/26/93   0.2185   0.1946       0.3558
  22     rs73885319_APOL1_INRA_INRA      ALL    G    A             0/42/195   0.1772   0.1615       0.2296
  22     rs73885319_APOL1_INRA_INRA      AFF    G    A             0/18/100   0.1525   0.1409            1
  22     rs73885319_APOL1_INRA_INRA    UNAFF    G    A              0/24/95   0.2017   0.1813        0.604
  22     rs143830837_APOL1_LGC_INRA      ALL    0    A              0/0/233        0        0            1
  22     rs143830837_APOL1_LGC_INRA      AFF    0    A              0/0/117        0        0            1
  22     rs143830837_APOL1_LGC_INRA    UNAFF    0    A              0/0/116        0        0            1
  22   rs71785313_APOL1_G2_LGC_INRA      ALL    T    A             1/37/195   0.1588   0.1534            1
  22   rs71785313_APOL1_G2_LGC_INRA      AFF    T    A              0/19/98   0.1624   0.1492            1
  22   rs71785313_APOL1_G2_LGC_INRA    UNAFF    T    A              1/18/97   0.1552   0.1576       0.5915
