# Supplementary material for: No evidence for association between APOL1 kidney disease risk alleles and Human African Trypanosomiasis in two Ugandan populations
Source: PLoS Negl Trop Dis. 2018 Feb 22;12(2):e0006300. doi: 10.1371/journal.pntd.0006300 (PMC5844566; doi:10.1371/journal.pntd.0006300)
Supplement: S4 Data — (HWE) [file pntd.0006300.s007.hwe]

 CHR                            SNP     TEST   A1   A2                 GENO   O(HET)   E(HET)            P 
   1         rs1061170_CFH_LGC_INRA      ALL    C    T            39/109/52    0.545   0.4979       0.2036
   1         rs1061170_CFH_LGC_INRA      AFF    C    T             11/59/29    0.596   0.4835      0.03643
   1         rs1061170_CFH_LGC_INRA    UNAFF    C    T             28/50/23    0.495   0.4988            1
   2             rs1143629_IL1B_LGC      ALL    A    G             22/90/86   0.4545   0.4478       0.8753
   2             rs1143629_IL1B_LGC      AFF    A    G              8/48/42   0.4898   0.4398       0.3586
   2             rs1143629_IL1B_LGC    UNAFF    A    G             14/42/44     0.42    0.455       0.5089
   4      rs114259658_IL8_INRA_INRA      ALL    A    T             0/16/186  0.07921  0.07607            1
   4      rs114259658_IL8_INRA_INRA      AFF    A    T              0/11/88   0.1111   0.1049            1
   4      rs114259658_IL8_INRA_INRA    UNAFF    A    T               0/5/98  0.04854  0.04737            1
   4        rs2227307_IL8_INRA_INRA      ALL    T    G            24/100/75   0.5025   0.4672       0.3622
   4        rs2227307_IL8_INRA_INRA      AFF    T    G              8/48/40      0.5   0.4444       0.2601
   4        rs2227307_IL8_INRA_INRA    UNAFF    T    G             16/52/35   0.5049    0.483       0.8381
   4        rs2227545_IL8_INRA_INRA      ALL    C    A             2/34/166   0.1683   0.1704       0.6882
   4        rs2227545_IL8_INRA_INRA      AFF    C    A              1/20/78    0.202   0.1975            1
   4        rs2227545_IL8_INRA_INRA    UNAFF    C    A              1/14/88   0.1359   0.1433       0.4677
   4       rs13112910_IL8_INRA_INRA      ALL    G    A            13/72/116   0.3582   0.3687       0.7024
   4       rs13112910_IL8_INRA_INRA      AFF    G    A              5/40/54    0.404   0.3775       0.6007
   4       rs13112910_IL8_INRA_INRA    UNAFF    G    A              8/32/62   0.3137   0.3599       0.1801
   4       rs58478511_IL8_INRA_INRA      ALL    A    G             42/69/83   0.3557   0.4777    0.0004946
   4       rs58478511_IL8_INRA_INRA      AFF    A    G             21/36/38   0.3789    0.484      0.03533
   4       rs58478511_IL8_INRA_INRA    UNAFF    A    G             21/33/45   0.3333   0.4706     0.005022
   4       rs62312369_IL8_INRA_INRA      ALL    0    T              0/0/202        0        0            1
   4       rs62312369_IL8_INRA_INRA      AFF    0    T               0/0/99        0        0            1
   4       rs62312369_IL8_INRA_INRA    UNAFF    0    T              0/0/103        0        0            1
   5            rs3212227_IL12B_LGC      ALL    G    T             31/90/80   0.4478   0.4703       0.5482
   5            rs3212227_IL12B_LGC      AFF    G    T             16/46/37   0.4646   0.4775       0.8337
   5            rs3212227_IL12B_LGC    UNAFF    G    T             15/44/43   0.4314   0.4623       0.5223
   5        rs2243250_IL4_INRA_INRA      ALL    C    T            11/64/127   0.3168   0.3351       0.4068
   5        rs2243250_IL4_INRA_INRA      AFF    C    T              5/36/58   0.3636   0.3567            1
   5        rs2243250_IL4_INRA_INRA    UNAFF    C    T              6/28/69   0.2718   0.3129       0.2041
   5        rs2070874_IL4_INRA_INRA      ALL    T    C            41/102/59    0.505    0.496       0.8873
   5        rs2070874_IL4_INRA_INRA      AFF    T    C             17/51/31   0.5152     0.49       0.6849
   5        rs2070874_IL4_INRA_INRA    UNAFF    T    C             24/51/28   0.4951   0.4992            1
   5         rs734244_IL4_INRA_INRA      ALL    T    C             40/95/67   0.4703   0.4911       0.5673
   5         rs734244_IL4_INRA_INRA      AFF    T    C             17/50/32   0.5051   0.4885       0.8381
   5         rs734244_IL4_INRA_INRA    UNAFF    T    C             23/45/35   0.4369   0.4932       0.2376
   5        rs2243255_IL4_INRA_INRA      ALL    A    G             0/19/182  0.09453  0.09006            1
   5        rs2243255_IL4_INRA_INRA      AFF    A    G               0/6/93  0.06061  0.05877            1
   5        rs2243255_IL4_INRA_INRA    UNAFF    A    G              0/13/89   0.1275   0.1193            1
   5        rs2243256_IL4_INRA_INRA      ALL  DEL    T             0/17/185  0.08416  0.08062            1
   5        rs2243256_IL4_INRA_INRA      AFF  DEL    T              0/10/89    0.101  0.09591            1
   5        rs2243256_IL4_INRA_INRA    UNAFF  DEL    T               0/7/96  0.06796  0.06565            1
   5        rs2243258_IL4_INRA_INRA      ALL    T    C             4/32/166   0.1584   0.1784       0.1109
   5        rs2243258_IL4_INRA_INRA      AFF    T    C              1/12/86   0.1212   0.1314       0.3896
   5        rs2243258_IL4_INRA_INRA    UNAFF    T    C              3/20/80   0.1942   0.2206       0.1949
   5        rs2243261_IL4_INRA_INRA      ALL    T    G            10/70/122   0.3465   0.3463            1
   5        rs2243261_IL4_INRA_INRA      AFF    T    G              7/34/58   0.3434   0.3673       0.5828
   5        rs2243261_IL4_INRA_INRA    UNAFF    T    G              3/36/64   0.3495   0.3246       0.5558
   5       rs71889624_IL4_INRA_INRA      ALL  DEL CTGA             0/12/190  0.05941  0.05764            1
   5       rs71889624_IL4_INRA_INRA      AFF  DEL CTGA               0/6/93  0.06061  0.05877            1
   5       rs71889624_IL4_INRA_INRA    UNAFF  DEL CTGA               0/6/97  0.05825  0.05656            1
   5        rs2243268_IL4_INRA_INRA      ALL    C    A            28/105/69   0.5198   0.4794       0.3036
   5        rs2243268_IL4_INRA_INRA      AFF    C    A             14/50/35   0.5051   0.4775       0.6753
   5        rs2243268_IL4_INRA_INRA    UNAFF    C    A             14/55/34    0.534   0.4811       0.3114
   5        rs9282745_IL4_INRA_INRA      ALL    A    T             0/12/189   0.0597  0.05792            1
   5        rs9282745_IL4_INRA_INRA      AFF    A    T               0/6/92  0.06122  0.05935            1
   5        rs9282745_IL4_INRA_INRA    UNAFF    A    T               0/6/97  0.05825  0.05656            1
   5        rs2243270_IL4_INRA_INRA      ALL    A    G             7/64/130   0.3184   0.3128            1
   5        rs2243270_IL4_INRA_INRA      AFF    A    G              3/32/63   0.3265   0.3126            1
   5        rs2243270_IL4_INRA_INRA    UNAFF    A    G              4/32/67   0.3107   0.3129            1
   5        rs2243279_IL4_INRA_INRA      ALL    A    G             2/30/170   0.1485   0.1542       0.6356
   5        rs2243279_IL4_INRA_INRA      AFF    A    G              0/13/86   0.1313   0.1227            1
   5        rs2243279_IL4_INRA_INRA    UNAFF    A    G              2/17/84    0.165   0.1831       0.2715
   5       rs73269366_IL4_INRA_INRA      ALL    T    C              0/6/196   0.0297  0.02926            1
   5       rs73269366_IL4_INRA_INRA      AFF    T    C               0/2/97   0.0202     0.02            1
   5       rs73269366_IL4_INRA_INRA    UNAFF    T    C               0/4/99  0.03883  0.03808            1
   5       rs2546890_IL12B_LGC_INRA      ALL    A    G             42/97/59   0.4899   0.4963       0.8863
   5       rs2546890_IL12B_LGC_INRA      AFF    A    G             22/46/31   0.4646   0.4959       0.5459
   5       rs2546890_IL12B_LGC_INRA    UNAFF    A    G             20/51/28   0.5152   0.4967         0.84
   6             rs1233330_HLAG_LGC      ALL    A    G             4/29/169   0.1436   0.1664      0.06736
   6             rs1233330_HLAG_LGC      AFF    A    G              2/11/86   0.1111     0.14      0.08774
   6             rs1233330_HLAG_LGC    UNAFF    A    G              2/18/83   0.1748   0.1908       0.3133
   6      rs17875389_HLAG_INRA_INRA      ALL    G    A             1/21/179   0.1045   0.1079       0.4868
   6      rs17875389_HLAG_INRA_INRA      AFF    G    A              0/13/86   0.1313   0.1227            1
   6      rs17875389_HLAG_INRA_INRA    UNAFF    G    A               1/8/93  0.07843  0.09323       0.2066
   6        rs1130363_HLAG_LGC_INRA      ALL    A    G             28/85/84   0.4315   0.4596       0.4378
   6        rs1130363_HLAG_LGC_INRA      AFF    A    G             13/39/45   0.4021   0.4456       0.3631
   6        rs1130363_HLAG_LGC_INRA    UNAFF    A    G             15/46/39     0.46   0.4712       0.8329
   6     rs371194629_HLAG_INRA_INRA      ALL ATTTGTTCATGCCT  DEL             35/97/66   0.4899   0.4877            1
   6     rs371194629_HLAG_INRA_INRA      AFF ATTTGTTCATGCCT  DEL             20/43/34   0.4433   0.4896       0.4063
   6     rs371194629_HLAG_INRA_INRA    UNAFF ATTTGTTCATGCCT  DEL             15/54/32   0.5347   0.4858       0.4126
   6      rs17179108_HLAG_INRA_INRA      ALL    T    C             2/48/152   0.2376   0.2243       0.5413
   6      rs17179108_HLAG_INRA_INRA      AFF    T    C              0/23/76   0.2323   0.2053       0.3524
   6      rs17179108_HLAG_INRA_INRA    UNAFF    T    C              2/25/76   0.2427   0.2419            1
   6       rs9380142_HLAG_INRA_INRA      ALL    G    A            38/13/144  0.06667   0.3523     2.63e-27
   6       rs9380142_HLAG_INRA_INRA      AFF    G    A              20/5/68  0.05376   0.3668    1.519e-15
   6       rs9380142_HLAG_INRA_INRA    UNAFF    G    A              18/8/76  0.07843   0.3383    4.825e-13
   6       rs1610696_HLAG_INRA_INRA      ALL    G    C            16/47/132    0.241   0.3231    0.0007351
   6       rs1610696_HLAG_INRA_INRA      AFF    G    C              9/27/59   0.2842   0.3615      0.04512
   6       rs1610696_HLAG_INRA_INRA    UNAFF    G    C              7/20/73      0.2   0.2822     0.007102
   6       rs1233330_HLAG_INRA_INRA      ALL    A    G            10/23/169   0.1139   0.1902    3.714e-06
   6       rs1233330_HLAG_INRA_INRA      AFF    A    G              2/11/86   0.1111     0.14      0.08774
   6       rs1233330_HLAG_INRA_INRA    UNAFF    A    G              8/12/83   0.1165   0.2349    1.888e-05
   6       rs2517898_HLAG_INRA_INRA      ALL    G    C             33/97/71   0.4826   0.4821            1
   6       rs2517898_HLAG_INRA_INRA      AFF    G    C             19/46/34   0.4646   0.4885        0.681
   6       rs2517898_HLAG_INRA_INRA    UNAFF    G    C             14/51/37      0.5   0.4746        0.679
   6     rs141206123_HLAG_INRA_INRA      ALL    C  DEL             0/12/190  0.05941  0.05764            1
   6     rs141206123_HLAG_INRA_INRA      AFF    C  DEL               0/4/95   0.0404  0.03959            1
   6     rs141206123_HLAG_INRA_INRA    UNAFF    C  DEL               0/8/95  0.07767  0.07465            1
   6       rs2517897_HLAG_INRA_INRA      ALL    A    C            36/37/129   0.1832    0.394    2.076e-13
   6       rs2517897_HLAG_INRA_INRA      AFF    A    C             19/16/64   0.1616   0.3967    1.283e-08
   6       rs2517897_HLAG_INRA_INRA    UNAFF    A    C             17/21/65   0.2039   0.3914    2.967e-06
   6      rs12662618_HLAG_INRA_INRA      ALL    C    T             4/71/126   0.3532   0.3158       0.1186
   6      rs12662618_HLAG_INRA_INRA      AFF    C    T              2/38/59   0.3838   0.3343        0.227
   6      rs12662618_HLAG_INRA_INRA    UNAFF    C    T              2/33/67   0.3235    0.297       0.5148
   6      rs34783406_TNFA_INRA_INRA      ALL    T  DEL             53/62/74    0.328   0.4938    4.104e-06
   6      rs34783406_TNFA_INRA_INRA      AFF    T  DEL             28/29/38   0.3053   0.4945    0.0001844
   6      rs34783406_TNFA_INRA_INRA    UNAFF    T  DEL             25/33/36   0.3511   0.4932     0.006262
   6        rs1136754_HLAA_LGC_INRA      ALL    0    C              0/0/201        0        0            1
   6        rs1136754_HLAA_LGC_INRA      AFF    0    C               0/0/99        0        0            1
   6        rs1136754_HLAA_LGC_INRA    UNAFF    0    C              0/0/102        0        0            1
   6        rs1059563_HLAA_LGC_INRA      ALL    0    C              0/0/201        0        0            1
   6        rs1059563_HLAA_LGC_INRA      AFF    0    C               0/0/99        0        0            1
   6        rs1059563_HLAA_LGC_INRA    UNAFF    0    C              0/0/102        0        0            1
   6       rs1059564_HLAA_INRA_INRA      ALL    T    C              0/1/196 0.005076 0.005063            1
   6       rs1059564_HLAA_INRA_INRA      AFF    T    C               0/0/96        0        0            1
   6       rs1059564_HLAA_INRA_INRA    UNAFF    T    C              0/1/100 0.009901 0.009852            1
   6       rs1800630_TNFA_INRA_INRA      ALL    A    C             2/33/167   0.1634   0.1664       0.6734
   6       rs1800630_TNFA_INRA_INRA      AFF    A    C              1/17/81   0.1717   0.1735            1
   6       rs1800630_TNFA_INRA_INRA    UNAFF    A    C              1/16/86   0.1553   0.1595       0.5564
   6       rs1800629_TNFA_INRA_INRA      ALL    A    G             0/29/173   0.1436   0.1333       0.6047
   6       rs1800629_TNFA_INRA_INRA      AFF    A    G              0/17/82   0.1717    0.157            1
   6       rs1800629_TNFA_INRA_INRA    UNAFF    A    G              0/12/91   0.1165   0.1097            1
   7       rs62449495_IL6_INRA_INRA      ALL    A    G             1/16/185  0.07921  0.08514        0.327
   7       rs62449495_IL6_INRA_INRA      AFF    A    G              0/10/89    0.101  0.09591            1
   7       rs62449495_IL6_INRA_INRA    UNAFF    A    G               1/6/96  0.05825  0.07465       0.1316
   7        rs2069830_IL6_INRA_INRA      ALL    T    C              0/3/199  0.01485  0.01474            1
   7        rs2069830_IL6_INRA_INRA      AFF    T    C               0/1/98   0.0101  0.01005            1
   7        rs2069830_IL6_INRA_INRA    UNAFF    T    C              0/2/101  0.01942  0.01923            1
   7        rs2069834_IL6_INRA_INRA      ALL    T    C              0/7/195  0.03465  0.03405            1
   7        rs2069834_IL6_INRA_INRA      AFF    T    C               0/4/95   0.0404  0.03959            1
   7        rs2069834_IL6_INRA_INRA    UNAFF    T    C              0/3/100  0.02913   0.0287            1
   7        rs2069837_IL6_INRA_INRA      ALL    G    A             3/45/154   0.2228   0.2206            1
   7        rs2069837_IL6_INRA_INRA      AFF    G    A              1/22/76   0.2222    0.213            1
   7        rs2069837_IL6_INRA_INRA    UNAFF    G    A              2/23/78   0.2233   0.2278       0.6798
   7        rs1474347_IL6_INRA_INRA      ALL    C    A             4/35/163   0.1733   0.1902       0.2514
   7        rs1474347_IL6_INRA_INRA      AFF    C    A              2/18/79   0.1818   0.1975        0.332
   7        rs1474347_IL6_INRA_INRA    UNAFF    C    A              2/17/84    0.165   0.1831       0.2715
   7        rs2066992_IL6_INRA_INRA      ALL    T    G             3/52/142    0.264   0.2511       0.7747
   7        rs2066992_IL6_INRA_INRA      AFF    T    G              1/21/73   0.2211   0.2128            1
   7        rs2066992_IL6_INRA_INRA    UNAFF    T    G              2/31/69   0.3039   0.2843       0.7298
   7        rs2069842_IL6_INRA_INRA      ALL    A    G              0/5/197  0.02475  0.02445            1
   7        rs2069842_IL6_INRA_INRA      AFF    A    G               0/2/97   0.0202     0.02            1
   7        rs2069842_IL6_INRA_INRA    UNAFF    A    G              0/3/100  0.02913   0.0287            1
   7        rs1548216_IL6_INRA_INRA      ALL    C    G             7/53/142   0.2624   0.2767       0.4469
   7        rs1548216_IL6_INRA_INRA      AFF    C    G              5/29/65   0.2929   0.3163       0.5218
   7        rs1548216_IL6_INRA_INRA    UNAFF    C    G              2/24/77    0.233   0.2349            1
   7        rs2069843_IL6_INRA_INRA      ALL    A    G             4/37/161   0.1832    0.198       0.2804
   7        rs2069843_IL6_INRA_INRA      AFF    A    G              3/23/73   0.2323     0.25       0.4283
   7        rs2069843_IL6_INRA_INRA    UNAFF    A    G              1/14/88   0.1359   0.1433       0.4677
   7        rs2069845_IL6_INRA_INRA      ALL    G    A            15/79/108   0.3911    0.394            1
   7        rs2069845_IL6_INRA_INRA      AFF    G    A             10/40/49    0.404   0.4224       0.6396
   7        rs2069845_IL6_INRA_INRA    UNAFF    G    A              5/39/59   0.3786   0.3626       0.7897
   7        rs2069855_IL6_INRA_INRA      ALL    C    T              0/4/198   0.0198  0.01961            1
   7        rs2069855_IL6_INRA_INRA      AFF    C    T               0/1/98   0.0101  0.01005            1
   7        rs2069855_IL6_INRA_INRA    UNAFF    C    T              0/3/100  0.02913   0.0287            1
   7         rs1818879_IL6_LGC_INRA      ALL    A    G            13/82/105     0.41   0.3942       0.7195
   7         rs1818879_IL6_LGC_INRA      AFF    A    G              7/37/55   0.3737   0.3825       0.7954
   7         rs1818879_IL6_LGC_INRA    UNAFF    A    G              6/45/50   0.4455   0.4051       0.4603
  12       rs2069728_IFNG_INRA_INRA      ALL    T    C             24/81/97    0.401   0.4347       0.2611
  12       rs2069728_IFNG_INRA_INRA      AFF    T    C             11/39/49   0.3939   0.4263       0.4803
  12       rs2069728_IFNG_INRA_INRA    UNAFF    T    C             13/42/48   0.4078   0.4423       0.5028
  12       rs2069720_IFNG_INRA_INRA      ALL    T    C             2/51/149   0.2525   0.2352       0.5449
  12       rs2069720_IFNG_INRA_INRA      AFF    T    C              1/23/75   0.2323   0.2206            1
  12       rs2069720_IFNG_INRA_INRA    UNAFF    T    C              1/28/74   0.2718   0.2488       0.6887
  12       rs2069718_IFNG_INRA_INRA      ALL    G    A             40/88/74   0.4356   0.4858       0.1483
  12       rs2069718_IFNG_INRA_INRA      AFF    G    A             23/40/36    0.404   0.4914       0.1004
  12       rs2069718_IFNG_INRA_INRA    UNAFF    G    A             17/48/38    0.466   0.4792       0.8372
  12       rs1861493_IFNG_INRA_INRA      ALL    G    A             1/27/174   0.1337   0.1333            1
  12       rs1861493_IFNG_INRA_INRA      AFF    G    A              0/13/86   0.1313   0.1227            1
  12       rs1861493_IFNG_INRA_INRA    UNAFF    G    A              1/14/88   0.1359   0.1433       0.4677
  12       rs2069713_IFNG_INRA_INRA      ALL    C    T              0/4/198   0.0198  0.01961            1
  12       rs2069713_IFNG_INRA_INRA      AFF    C    T               0/2/97   0.0202     0.02            1
  12       rs2069713_IFNG_INRA_INRA    UNAFF    C    T              0/2/101  0.01942  0.01923            1
  12       rs2430561_IFNG_INRA_INRA      ALL    A    T             4/42/155    0.209   0.2178       0.5181
  12       rs2430561_IFNG_INRA_INRA      AFF    A    T              2/24/72   0.2449   0.2449            1
  12       rs2430561_IFNG_INRA_INRA    UNAFF    A    T              2/18/83   0.1748   0.1908       0.3133
  12      rs78554979_IFNG_INRA_INRA      ALL    C    T             0/13/188  0.06468  0.06259            1
  12      rs78554979_IFNG_INRA_INRA      AFF    C    T              0/10/88    0.102  0.09683            1
  12      rs78554979_IFNG_INRA_INRA    UNAFF    C    T              0/3/100  0.02913   0.0287            1
  12       rs2069705_IFNG_INRA_INRA      ALL    G    A            23/76/103   0.3762   0.4216       0.1335
  12       rs2069705_IFNG_INRA_INRA      AFF    G    A             13/36/50   0.3636   0.4302       0.1585
  12       rs2069705_IFNG_INRA_INRA    UNAFF    G    A             10/40/53   0.3883   0.4129       0.6321
  16              rs1424241_HPR_LGC      ALL    A    G             6/59/137   0.2921   0.2897            1
  16              rs1424241_HPR_LGC      AFF    A    G              4/29/66   0.2929   0.3039       0.7403
  16              rs1424241_HPR_LGC    UNAFF    A    G              2/30/71   0.2913   0.2756       0.7329
  16               rs152828_HPR_LGC      ALL    0    C              0/0/202        0        0            1
  16               rs152828_HPR_LGC      AFF    0    C               0/0/99        0        0            1
  16               rs152828_HPR_LGC    UNAFF    0    C              0/0/103        0        0            1
  16        rs1801275_IL4R_LGC_INRA      ALL    A    G             6/48/148   0.2376   0.2529       0.4011
  16        rs1801275_IL4R_LGC_INRA      AFF    A    G              2/24/73   0.2424   0.2428            1
  16        rs1801275_IL4R_LGC_INRA    UNAFF    A    G              4/24/75    0.233   0.2624       0.2572
  16         rs8062041_HPR_LGC_INRA      ALL    T    C             46/99/49   0.5103   0.4999       0.8858
  16         rs8062041_HPR_LGC_INRA      AFF    T    C             22/52/21   0.5474   0.4999       0.4161
  16         rs8062041_HPR_LGC_INRA    UNAFF    T    C             24/47/28   0.4747   0.4992       0.6873
  16        rs7185840_HPR_INRA_INRA      ALL    A    G            10/69/123   0.3416   0.3435            1
  16        rs7185840_HPR_INRA_INRA      AFF    A    G              3/31/65   0.3131   0.3039            1
  16        rs7185840_HPR_INRA_INRA    UNAFF    A    G              7/38/58   0.3689   0.3774       0.7965
  16        rs2021171_HPR_INRA_INRA      ALL    A    G             5/73/123   0.3632   0.3277       0.1934
  16        rs2021171_HPR_INRA_INRA      AFF    A    G              2/39/58   0.3939     0.34       0.1484
  16        rs2021171_HPR_INRA_INRA    UNAFF    A    G              3/34/65   0.3333   0.3153        0.757
  19         rs11575934_IL12RB1_LGC      ALL    C    T             6/69/126   0.3433   0.3218        0.509
  19         rs11575934_IL12RB1_LGC      AFF    C    T              2/32/65   0.3232   0.2975       0.5163
  19         rs11575934_IL12RB1_LGC    UNAFF    C    T              4/37/61   0.3627   0.3439        0.775
  19             rs1736936_HLAG_LGC      ALL    A    G            48/101/51    0.505   0.4999            1
  19             rs1736936_HLAG_LGC      AFF    A    G             27/51/21   0.5152   0.4982       0.8409
  19             rs1736936_HLAG_LGC    UNAFF    A    G             21/50/30    0.495    0.496            1
  19      rs375947_IL12RB1_LGC_INRA      ALL    0    G              0/0/202        0        0            1
  19      rs375947_IL12RB1_LGC_INRA      AFF    0    G               0/0/99        0        0            1
  19      rs375947_IL12RB1_LGC_INRA    UNAFF    0    G              0/0/103        0        0            1
  22       rs12483859_MIF_INRA_INRA      ALL    T    C            35/110/57   0.5446   0.4941       0.1993
  22       rs12483859_MIF_INRA_INRA      AFF    T    C             20/54/25   0.5455   0.4987       0.4229
  22       rs12483859_MIF_INRA_INRA    UNAFF    T    C             15/56/32   0.5437   0.4864       0.3111
  22       rs36086171_MIF_INRA_INRA      ALL    G    A            28/55/117    0.275    0.401    1.592e-05
  22       rs36086171_MIF_INRA_INRA      AFF    G    A             12/27/60   0.2727   0.3825     0.007005
  22       rs36086171_MIF_INRA_INRA    UNAFF    G    A             16/28/57   0.2772   0.4176     0.001454
  22        rs9282783_MIF_INRA_INRA      ALL    G    C             5/20/177  0.09901   0.1375      0.00185
  22        rs9282783_MIF_INRA_INRA      AFF    G    C              2/12/85   0.1212   0.1486       0.1125
  22        rs9282783_MIF_INRA_INRA    UNAFF    G    C               3/8/92  0.07767   0.1267     0.004834
  22       rs11548056._MIF_LGC_INRA      ALL    0    T              0/0/201        0        0            1
  22       rs11548056._MIF_LGC_INRA      AFF    0    T               0/0/98        0        0            1
  22       rs11548056._MIF_LGC_INRA    UNAFF    0    T              0/0/103        0        0            1
  22       rs35235644_MIF_INRA_INRA      ALL    C    G             3/25/174   0.1238   0.1417      0.09571
  22       rs35235644_MIF_INRA_INRA      AFF    C    G              2/12/85   0.1212   0.1486       0.1125
  22       rs35235644_MIF_INRA_INRA    UNAFF    C    G              1/13/89   0.1262    0.135       0.4224
  22        rs2000466_MIF_INRA_INRA      ALL    G    T             42/86/73   0.4279   0.4881      0.08352
  22        rs2000466_MIF_INRA_INRA      AFF    G    T             21/39/38    0.398    0.485      0.09443
  22        rs2000466_MIF_INRA_INRA    UNAFF    G    T             21/47/35   0.4563   0.4908       0.5464
  22       rs34383331_MIF_INRA_INRA      ALL    A    T            17/85/100   0.4208   0.4156            1
  22       rs34383331_MIF_INRA_INRA      AFF    A    T              9/39/51   0.3939     0.41       0.8058
  22       rs34383331_MIF_INRA_INRA    UNAFF    A    T              8/46/49   0.4466   0.4208        0.643
  22        rs136174_APOL1_LGC_INRA      ALL    C    A             0/13/188  0.06468  0.06259            1
  22        rs136174_APOL1_LGC_INRA      AFF    C    A               0/8/91  0.08081  0.07754            1
  22        rs136174_APOL1_LGC_INRA    UNAFF    C    A               0/5/97  0.04902  0.04782            1
  22      rs73885316_APOL1_LGC_INRA      ALL    A    C             0/11/190  0.05473  0.05323            1
  22      rs73885316_APOL1_LGC_INRA      AFF    A    C               0/6/93  0.06061  0.05877            1
  22      rs73885316_APOL1_LGC_INRA    UNAFF    A    C               0/5/97  0.04902  0.04782            1
  22        rs136177_APOL1_LGC_INRA      ALL    G    A             1/23/177   0.1144   0.1166       0.5485
  22        rs136177_APOL1_LGC_INRA      AFF    G    A              0/15/84   0.1515     0.14            1
  22        rs136177_APOL1_LGC_INRA    UNAFF    G    A               1/8/93  0.07843  0.09323       0.2066
  22     rs73885319_APOL1_INRA_INRA      ALL    G    A              0/6/196   0.0297  0.02926            1
  22     rs73885319_APOL1_INRA_INRA      AFF    G    A               0/3/96   0.0303  0.02984            1
  22     rs73885319_APOL1_INRA_INRA    UNAFF    G    A              0/3/100  0.02913   0.0287            1
  22     rs143830837_APOL1_LGC_INRA      ALL    0    A              0/0/200        0        0            1
  22     rs143830837_APOL1_LGC_INRA      AFF    0    A               0/0/99        0        0            1
  22     rs143830837_APOL1_LGC_INRA    UNAFF    0    A              0/0/101        0        0            1
  22   rs71785313_APOL1_G2_LGC_INRA      ALL    T    A             0/25/174   0.1256   0.1177            1
  22   rs71785313_APOL1_G2_LGC_INRA      AFF    T    A              0/11/88   0.1111   0.1049            1
  22   rs71785313_APOL1_G2_LGC_INRA    UNAFF    T    A              0/14/86     0.14   0.1302            1
